# Supplementary material for: Experimental Autoimmune Encephalomyelitis of Mice: Enzymatic Cross Site-Specific Hydrolysis of H4 Histone by IgGs against Histones and Myelin Basic Protein
Source: Int J Mol Sci. 2022 Aug 16;23(16):9182. doi: 10.3390/ijms23169182 (PMC9409114; doi:10.3390/ijms23169182)
Supplement: Supplementary file 1 [file ijms-23-09182-s001.zip]

Archive with 1 entries (1 files):
- ijms-1830572-supplementary.pdf
